# Supplementary material for: Pretreatment with High Mobility Group Box-1 Monoclonal Antibody Prevents the Onset of Trigeminal Neuropathy in Mice with a Distal Infraorbital Nerve Chronic Constriction Injury
Source: Molecules. 2021 Apr 2;26(7):2035. doi: 10.3390/molecules26072035 (PMC8038245; doi:10.3390/molecules26072035)
Supplement: Supplementary file 1 [file molecules-26-02035-s001.zip]

Archive with 14 entries (13 files):
- Supplementary files/
- __MACOSX/._Supplementary files
- Supplementary files/Supplementary Figure Legends (Molecules).docx
- __MACOSX/Supplementary files/._Supplementary Figure Legends (Molecules).docx
- Supplementary files/.DS_Store
- __MACOSX/Supplementary files/._.DS_Store
- Supplementary files/Fig. S1.tiff
- __MACOSX/Supplementary files/._Fig. S1.tiff
- Supplementary files/Fig. S2.tiff
- __MACOSX/Supplementary files/._Fig. S2.tiff
- Supplementary files/Fig. S3.tiff
- __MACOSX/Supplementary files/._Fig. S3.tiff
- Supplementary files/Table S1. Summary of statistical analysis.xlsx
- __MACOSX/Supplementary files/._Table S1. Summary of statistical analysis.xlsx
