# Supplementary material for: Pretreatment with High Mobility Group Box-1 Monoclonal Antibody Prevents the Onset of Trigeminal Neuropathy in Mice with a Distal Infraorbital Nerve Chronic Constriction Injury
Source: Molecules. 2021 Apr 2;26(7):2035. doi: 10.3390/molecules26072035 (PMC8038245; doi:10.3390/molecules26072035)
Supplement: Supplementary file 1 [file molecules-26-02035-s001.zip › Supplementary files/Table S1. Summary of statistical analysis.xlsx]

## Sheet: Sheet1
	Summary of statistical analysis
	Figure		Analysis	Sham		dIoN-CCI		Sham × dIoN-CCI
	Fig. 2A		Unpaired t test					P = 0.0281
								t = 2.401, df = 17
	Fig. 2B		Unpaired t test					P = 0.0121
								t = 2.809, df = 17
	Fig. 3B		One sample t test	P = 0.5146		P = 0.0156
				t = 0.6733, df = 11		t = 2.7519, df = 14
	Fig. 4B		Unpaired t test					P < 0.0001
								t = 6.881, df = 11
	Fig. 5B		Unpaired t test					P = 0.0397
								t = 3.005, df = 4
	Fig. 5C		Unpaired t test					P = 0.0002
								t = 4.177, df = 34
	Figure		Analysis	Sham × dIoN-CCI		Pre × Post		Interaction
	Fig. 3A		Two-way RM ANOVA	P = 0.0139		P = 0.0253		P = 0.1667
				F (1, 25) = 6.998		F (1, 25) = 5.661		F (1, 25) = 2.029
	Figure		Analysis	Sham × dIoN-CCI		cont IgG × anti HMGB1		Interaction
	Fig. 6A		Two-way ANOVA	P = 0.0004		P = 0.3776		P = 0.0004
				F (1, 34) = 15.12		F (1, 34) = 0.7994		F (1, 34) = 15.35
	Fig. 6B		Two-way ANOVA	P = 0.0028		P = 0.0627		P = 0.0375
				F (1, 48) = 9.926		F (1, 48) = 3.632		F (1, 48) = 4.576
	Fig. 7B		Two-way ANOVA	P < 0.0001		P = 0.0838		P = 0.0399
				F (1, 23) = 33.15		F (1, 23) = 3.268		F (1, 23) = 4.742
	Fig. 8B		Two-way ANOVA	P = 0.0002		P = 0.0458		P = 0.0127
				F (1, 16) = 23.98		F (1, 16) = 4.69		F (1, 16) = 7.862
	Fig. 8C		Two-way ANOVA	P = 0.0001		P = 0.0479		P = 0.0003
				F (1, 93) = 15.81		F (1, 93) = 4.019		F (1, 93) = 14.1
	Figure		Analysis	Sham		dIoN-CCI		Sham × dIoN-CCI
	Fig. S1B		Unpaired t test					P = 0.7537
								t = 0.3186, df = 18
	Figure		Analysis	Sham × dIoN-CCI		cont IgG × anti HMGB1		Interaction
	Fig. S2		Two-way ANOVA	P = 0.2566		P = 0.5982		P = 0.3266
				F (1, 15) = 1.391		F (1, 15) = 0.2898		F (1, 15) = 1.028
